# Supplementary material for: Cyclic nucleotide-gated ion channel gene family in rice, identification, characterization and experimental analysis of expression response to plant hormones, biotic and abiotic stresses
Source: BMC Genomics. 2014 Oct 4;15(1):853. doi: 10.1186/1471-2164-15-853 (PMC4197254; doi:10.1186/1471-2164-15-853)
Supplement: Supplementary file 4 — Additional file 4: Comparison among motifs and domains of OsCNGC and AtCNGC proteins. OsCNGC protein motifs markedly differ from ATCNGCs. OsCNGC proteins contain a zinc finger domain in addition to conserved CNBD domains present in both taxa. (XLSX 11 KB) [file 12864_2014_6538_MOESM4_ESM.xlsx]

## Sheet: Sheet1
MOTIF	OsCNCGs motifs	Rice CNCGs domain	AtCNCGs motifs	Arabidopsis CNCGs domain
1	VPMFHNMDEQLLDAICERLKPNLYTEGTYIIREGDPVNEMLFIIRGKLES	Cyclic nucleotide-binding domain	REGDPVNEMLFIMRGKLESVTTNGGRSGFFNSCDLKPGDFCGE	1.1 Cyclic nucleotide-binding domain / B3 DNA binding domain (CL0405)
2	QWMHHRQLPQNLKERVRRHEQYKWHATRGVDEESILQNLPKDLRRDIKRH	Domain of unknown function (DUF4414)	PSSTRTVKALTEVEAFALSAEDLKFVASQ	1.2 Cyclic nucleotide-binding domain
3	LHSKQVQHTFRYYSHHWRTWAACFIQAAWRRY	IQ calmodulin-binding motif	LHSKQVQHTFRYYSHQWRTWAACFIQAAWRRYC	3. IQ calmodulin-binding motif
4	AWWGAAYNLLMYMLASHVVGACWYLLSIQRQDKCWKENC	Prenyltransferase and squalene oxidase repeat	IGNMQTYLQSTTVRLEEMRVKRRDTEQWMHHRMLPENLRERVRRYEQYKW	unknown
5	STRTVKCMTEVEAFALHAEDLKFVANQFR	unknown	VAETAWAGAAYNLLLYMLASHVVGACWYL	unknown
6	MTTDGGRTGFFNSITLKEGDFCGEELLTWALDPKPAVNLPS	unknown	PKDLRRDIKRHLCLDLVRRVPLFEQMDDQ	unknown
7	GLILFAHLIGNMQTYLQSMTVRKEEMQVK	unknown	DFPKKYFYCLWWGLQNLSTLGQNLETSTYPGE	Domain of unknown function (DUF4413)/Protein of unknown function (DUF2798)
8	NFLEKYFYCLWWGLQNLSTYGQNLKTSTYIGEVLFAIFICV	Ion transport protein/CL0030	EKKIMDPQDKFVQNWNKIFVIACIVALFVDPLFFYIPIVDD	unknown
9	AYVAPSSRVFGRGELVIDPKKIAKRYLRSYF	unknown	RTFIDAFYVIHMALQFRTAYIAPSSR	unknown
10	KIMDPQDKFVHQWNRIFVISCIVAIFVDPLFFY	Protein of unknown function (DUF2798)	VFGRGELVMDPKKIAWRYLQS	unknown
11	DWHLAITVTVVRSVTDLFYFWHIILQFRT	unknown	MKGSDVLHTKNALKWIVLVQYIPRFYRMYPLYKEVTKTTGV	unknown
12	DLFAVLPLPQVIIWVVIPKMK	unknown	LLDAICERLKPCLYTEGSYIV	unknown
13	KNILMVIVLCQYIPRIYHIVPLTSQIKKT	unknown	YFIIDLLAVLPLPQIVIWFVI	unknown
14	LQKPDEPDFSAEH	unknown	QETRGVDEENLLQNL	unknown
15	CDNNNNNFQYGIYKPAVMNVS	unknown	NNTPFNFGIYGDALTSGVVSS	unknown
16	KCPLGPGNFCGDELLSWCMRRPSMNRDPA	unknown	FAIIICIAGLVLFAL	unknown
17	LCLDLVRR	unknown	LSIERQDTCWREACHKT	unknown
18	EKEEQEEEVSDGSSSCSLKATIYASRFAGNMMRGVHRQRSR	unknown	NSGSSYSLGATIYASRFAANALRNHHKN	unknown
19	MMSEPLGQCDDPDCVDCPPACKNKRHFHRGSAPFDNKFHNFLCEHGGGWK	Zinc-finger	ELLTWALDPKSGSNL	unknown
20	EKAKPTIPTHQKQAGFATSKLGVGISEKNKIFVPGEELWYK		LMKLQKPPEPDFSAD	unknown
