# Supplementary material for: Cyclic nucleotide-gated ion channel gene family in rice, identification, characterization and experimental analysis of expression response to plant hormones, biotic and abiotic stresses
Source: BMC Genomics. 2014 Oct 4;15(1):853. doi: 10.1186/1471-2164-15-853 (PMC4197254; doi:10.1186/1471-2164-15-853)
Supplement: Supplementary file 9 — Additional file 9: List of CNGC-like genes identified in all green plant lineages. (XLSX 16 KB) [file 12864_2014_6538_MOESM9_ESM.xlsx]

## Sheet: Additional File 8
Species	Accession number/Locus Name	Database
GREEN ALGAE
Chlamydomonas reinhardtii (Cre)	Chlreinhardtii hlreinhardtii XP_001698324	NCBI
Chlamydomonas reinhardtii (Cre)	Cre10.g450100*	Phytozome
Chlamydomonas reinhardtii (Cre)	Cre07.g329882*	Phytozome
Chlamydomonas reinhardtii (Cre)	g6254.t1*	Phytozome
Micromonas pusilla (Mpu) RCC299	XP_002502217	Phytozome
Micromonas pusilla (Mpu) RCC299	XP_002500200	Phytozome
Micromonas pusilla (Mpu) RCC299	2500929	Phytozome
Micromonas pusilla (Mpu) RCC299	XP_002500877	Phytozome
Micromonas pusilla (Mpu) RCC299	XP_002501304	Phytozome
Micromonas pusilla (Mpu) RCC299	XP_002504596	Phytozome
Micromonas pusilla (Mpu) RCC299	XP_003059535	Phytozome
MOSSES
Physcomitrella patens (Ppa)	Pp1s90_245V6.1*	Phytozome
Physcomitrella patens (Ppa)	Pp1s37_149V6.1	Phytozome
Physcomitrella patens (Ppa)	Pp1s99_40V6.1*	Phytozome
Physcomitrella patens (Ppa)	Pp1s204_120V6.1*	Phytozome
Physcomitrella patens (Ppa)	Pp1s211_70V6.1	Phytozome
Physcomitrella patens (Ppa)	Pp1s68_102V6.1	Phytozome
Physcomitrella patens (Ppa)	Pp1s189_85V6.1*	Phytozome
Physcomitrella patens (Ppa)	Pp 1s183 83V6	Phytozome
Physcomitrella patens (Ppa)	Pp1s149_65 V6*	Phytozome
LYCOPHYTES
Selaginella moellendorffii (Smo)	Smoellendorffii 167717	Phytozome
Selaginella moellendorffii (Smo)	Smoellendorffii 84488	Phytozome
Selaginella moellendorffii (Smo)	Smoellendorffii 416791	Phytozome
Selaginella moellendorffii (Smo)	Smoellendorffii 113786	Phytozome
Selaginella moellendorffii (Smo)	XP_002967989*	NCBI
Selaginella moellendorffii (Smo)	Smoellendorffii 416540*	Phytozome
Gymnosperms
Picea abies	MA_25248g0010	ConGenIE
Picea abies	MA_175873g0010	ConGenIE
Picea abies	MA_446575g0010	ConGenIE
Angiosperms
DICOTS
Aquilegia coerulea (Aco)	Aquca_004_00026	Phytozome
Aquilegia coerulea (Aco)	Aquca_030_00141	Phytozome
Aquilegia coerulea (Aco)	Aquca_037_00138	Phytozome
Aquilegia coerulea (Aco)	Aquca_002_00900	Phytozome
Aquilegia coerulea (Aco)	Aquca_022_00159	Phytozome
Aquilegia coerulea (Aco)	Aquca_013_00115	Phytozome
Aquilegia coerulea (Aco)	Aquca_025_00282	Phytozome
Aquilegia coerulea (Aco)	Aquca_047_00071	Phytozome
Arabidopsis lyrata sub. lyrata(Aly)	328660	Phytozome
Arabidopsis lyrata sub. lyrata(Aly)	949896	Phytozome
Arabidopsis lyrata sub. lyrata(Aly)	470141	Phytozome
Arabidopsis lyrata sub. lyrata(Aly)	320206	Phytozome
Arabidopsis lyrata sub. lyrata(Aly)	935611	Phytozome
Arabidopsis lyrata sub. lyrata(Aly)	327678	Phytozome
Arabidopsis thaliana (Ath)1	AT5G53130	TAIR
Arabidopsis thaliana (Ath)2	AT5G15410	TAIR
Arabidopsis thaliana (Ath)3	AT2G46430	TAIR
Arabidopsis thaliana (Ath)4	AT5G54250	TAIR
Arabidopsis thaliana (Ath)5	AT5G57940	TAIR
Arabidopsis thaliana (Ath)6	AT2G23980	TAIR
Arabidopsis thaliana (Ath)7	AT1G15990	TAIR
Arabidopsis thaliana (Ath)8	AT1G19780	TAIR
Arabidopsis thaliana (Ath)9	AT4G30560	TAIR
Arabidopsis thaliana (Ath)10	AT1G01340	TAIR
Arabidopsis thaliana (Ath)11	AT2G46440	TAIR
Arabidopsis thaliana (Ath)12	AT2G46450	TAIR
Arabidopsis thaliana (Ath)13	AT4G01010	TAIR
Arabidopsis thaliana (Ath)14	AT2G24610	TAIR
Arabidopsis thaliana (Ath)15	AT2G28260	TAIR
Arabidopsis thaliana (Ath)16	AT3G48010	TAIR
Arabidopsis thaliana (Ath)17	AT4G30360	TAIR
Arabidopsis thaliana (Ath)18	AT5G14870	TAIR
Arabidopsis thaliana (Ath)19	AT3G17690	TAIR
Arabidopsis thaliana (Ath)20	AT3G17700	TAIR
Brassica rapa v1.2 (Chifu-401_v1.2|)	Bra022632	Phytozome
Brassica rapa v1.2	Bra003081	Phytozome
Brassica rapa v1.2	Bra000937	Phytozome
Brassica rapa v1.2	Bra004537	Phytozome
Brassica rapa v1.2	Bra039221	Phytozome
Brassica rapa v1.2	Bra024067	Phytozome
Brassica rapa v1.2	Bra032132	Phytozome
Brassica rapa v1.2	Bra020402	Phytozome
Brassica rapa v1.2	Bra026086*	Phytozome
Brassica rapa v1.2	Bra011963	Phytozome
Brassica rapa v1.2	Bra007839	Phytozome
Brassica rapa v1.2	Bra032081	Phytozome
Brassica rapa v1.2	Bra011186	Phytozome
Brassica rapa v1.2	Bra008733	Phytozome
Brassica rapa v1.2	Bra034281	Phytozome
Brassica rapa v1.2	Bra018089*	Phytozome
Brassica rapa v1.2	Bra022702*	Phytozome
Brassica rapa v1.2	Bra003001	Phytozome
Brassica rapa v1.2	Bra008699*	Phytozome
Citrus sinensis (Csi)	orange1.1g005422m	Phytozome
Citrus sinensis (Csi)	orange1.1g005042m	Phytozome
Citrus sinensis (Csi)	orange1.1g004711m	Phytozome
Citrus sinensis (Csi)	orange1.1g004705m*	Phytozome
Citrus sinensis (Csi)	orange1.1g005199m	Phytozome
Citrus sinensis (Csi)	orange1.1g004940m	Phytozome
Citrus sinensis (Csi)	orange1.1g006857m*	Phytozome
Cucumis sativus (Csa)	Cucsa.026870	Phytozome
Cucumis sativus (Csa)	Cucsa.090180	Phytozome
Cucumis sativus (Csa)	Cucsa.202050*	Phytozome
Cucumis sativus (Csa)	Cucsa.339280	Phytozome
Eucalyptus grandis (Egr)	Eucgr.A01488	Phytozome
Eucalyptus grandis (Egr)	Eucgr.C02494	Phytozome
Eucalyptus grandis (Egr)	Eucgr.C02539	Phytozome
Eucalyptus grandis (Egr)	Eucgr.E00063	Phytozome
Eucalyptus grandis (Egr)	Eucgr.F03966*	Phytozome
Glycine max (Gma)	Glyma04g41610	Phytozome
Glycine max (Gma)	Glyma04g08085	Phytozome
Glycine max (Gma)	Glyma08g26340	Phytozome
Glycine max (Gma)	Glyma08g23460	Phytozome
Glycine max (Gma)	Glyma17g08120	Phytozome
Glycine max (Gma)	Glyma13g20420	Phytozome
Glycine max (Gma)	Glyma13g39965	Phytozome
Glycine max (Gma)	Glyma19g44430	Phytozome
Glycine max (Gma)	Glyma03g41780	Phytozome
Glycine max (Gma)	Glyma10g06121	Phytozome
Glycine max (Gma)	Glyma07g06220	Phytozome
Glycine max (Gma)	Glyma07g02560	Phytozome
Glycine max (Gma)	Glyma16g02853	Phytozome
Glycine max (Gma)	Glyma18g49890	Phytozome
Glycine max (Gma)	Gmax 14g31940	Phytozome
Glycine max (Gma)	Gmax 12g34740	Phytozome
Glycine max (Gma)	Gmax 12g29840	Phytozome
Glycine max (Gma)	Gmax 12g23890	Phytozome
Glycine max (Gma)	Gmax 12g16146	Phytozome
Glycine max (Gma)	Gmax 12g08160	Phytozome
Glycine max (Gma)	Gmax 06g42310	Phytozome
Glycine max (Gma)	Gmax 06g30030	Phytozome
Glycine max (Gma)	Gmax 06g19570	Phytozome
Glycine max (Gma)	Gmax 06g13200	Phytozome
Glycine max (Gma)	Gmax 06g08170	Phytozome
Glycine max (Gma)	Gmax 06g08110	Phytozome
Glycine max (Gma)	Gmax 04g35210	Phytozome
Glycine max (Gma)	Gmax 04g24950	Phytozome
Medicago truncatula (Mtr)	Medtr3g091080	Phytozome
Medicago truncatula (Mtr)	Medtr3g109030	Phytozome
Medicago truncatula (Mtr)	Medtr7g117310	Phytozome
Medicago truncatula (Mtr)	Medtr7g012260	Phytozome
Populus trichocarpa (Ptr)	Potri.017G067000	Phytozome
Populus trichocarpa (Ptr)	Potri.017G089900	Phytozome
Populus trichocarpa (Ptr)	Potri.009G010700	Phytozome
Populus trichocarpa (Ptr)	Potri.013G108200	Phytozome
Populus trichocarpa (Ptr)	Potri.003G183000	Phytozome
Populus trichocarpa (Ptr)	Potri.006G271500	Phytozome
Populus trichocarpa (Ptr)	Potri.018G009200	Phytozome
Populus trichocarpa (Ptr)	Potri.018G097600	Phytozome
Populus trichocarpa (Ptr)	Potri.018G106100	Phytozome
Populus trichocarpa (Ptr)	Potri.015G019100	Phytozome
Populus trichocarpa (Ptr)	Potri.002G170000	Phytozome
Populus trichocarpa (Ptr)	Potri.014G097900	Phytozome
Populus trichocarpa (Ptr)	Potri.001G043900	Phytozome
Populus trichocarpa (Ptr)	Potri.012G002200	Phytozome
Ricinus communis (Rco)	27538.t000005	Phytozome
Ricinus communis (Rco)	28124.t000001	Phytozome
Ricinus communis (Rco)	29687.t000012	Phytozome
Ricinus communis (Rco)	29742.t000069	Phytozome
Ricinus communis (Rco)	29822.t000035	Phytozome
Ricinus communis (Rco)	30027.t000010	Phytozome
Ricinus communis (Rco)	30131.t000016*	Phytozome
Ricinus communis (Rco)	30147.t000246	Phytozome
Ricinus communis (Rco)	30169.t000295	Phytozome
Solanum_lycopersicum	Solyc06g051920.2*	Phytozome
Solanum_lycopersicum	Solyc01g095770.2	Phytozome
Solanum_lycopersicum	Solyc05g050350.1	Phytozome
Solanum_lycopersicum	Solyc05g050380.2	Phytozome
Solanum_lycopersicum	Solyc05g050360.2	Phytozome
Solanum_lycopersicum	Solyc07g005590.2	Phytozome
Solanum_lycopersicum	Solyc12g010010.1	Phytozome
Solanum_lycopersicum	Solyc11g069580.1	Phytozome
Solanum_lycopersicum	Solyc08g069140.2	Phytozome
Solanum_lycopersicum	Solyc07g006510.2	Phytozome
Solanum_lycopersicum	Solyc03g116850.2	Phytozome
Solanum_lycopersicum	Solyc09g007840.2	Phytozome
Solanum_lycopersicum	Solyc03g114110.2	Phytozome
Solanum_lycopersicum	Solyc03g007260.2	Phytozome
Solanum_lycopersicum	Solyc12g005400.1	Phytozome
Solanum_lycopersicum	Solyc02g088560.2	Phytozome
Solanum_lycopersicum	Solyc10g006800.2*	Phytozome
Solanum tuberosum	PGSC0003DMT400020459	Phytozome
Solanum tuberosum	PGSC0003DMT400020456	Phytozome
Solanum tuberosum	PGSC0003DMT400046345	Phytozome
Solanum tuberosum	PGSC0003DMT400075980	Phytozome
Solanum tuberosum	PGSC0003DMT400017259	Phytozome
Solanum tuberosum	PGSC0003DMT400017258	Phytozome
Solanum tuberosum	PGSC0003DMT400050476	Phytozome
Solanum tuberosum	PGSC0003DMT400050477	Phytozome
Solanum tuberosum	PGSC0003DMT400088587	Phytozome
Solanum tuberosum	PGSC0003DMT400063232	Phytozome
Solanum tuberosum	PGSC0003DMT400051043	Phytozome
Solanum tuberosum	PGSC0003DMT400023444	Phytozome
Solanum tuberosum	PGSC0003DMT400023445	Phytozome
Solanum tuberosum	PGSC0003DMT400020893	Phytozome
Solanum tuberosum	PGSC0003DMT400070616	Phytozome
Solanum tuberosum	PGSC0003DMT400001435*	Phytozome
Solanum tuberosum	PGSC0003DMT400064413	Phytozome
Solanum tuberosum	PGSC0003DMT400003651	Phytozome
Vitis vinifera (Vvi)	GSVIVG01007785001*	Phytozome
Vitis vinifera (Vvi)	GSVIVG01007786001	Phytozome
Vitis vinifera (Vvi)	GSVIVG01011487001*	Phytozome
Vitis vinifera (Vvi)	GSVIVG01014442001	Phytozome
Vitis vinifera (Vvi)	GSVIVG01015970001	Phytozome
Vitis vinifera (Vvi)	GSVIVG01023608001	Phytozome
Vitis vinifera (Vvi)	GSVIVG01025208001	Phytozome
Vitis vinifera (Vvi)	GSVIVG01025696001	Phytozome
Vitis vinifera (Vvi)	GSVIVG01027087001	Phytozome
Vitis vinifera (Vvi)	GSVIVG01028711001	Phytozome
Vitis vinifera (Vvi)	GSVIVG01032309001	Phytozome
Vitis vinifera (Vvi)	GSVIVG01033170001	Phytozome
Vitis vinifera (Vvi)	GSVIVG01032502001	Phytozome
MONOCOTS
Aegilops tauschii	EMT30277	UniProt
Brachypodium distachyon (Bdi	Bradi2g57697	Phytozome
Brachypodium distachyon (Bdi)	Bradi2g51836	Phytozome
Brachypodium distachyon (Bdi)	Bradi2g20660	Phytozome
Brachypodium distachyon (Bdi)	Bradi4g37740	Phytozome
Brachypodium distachyon (Bdi)	Bradi1g38680	Phytozome
Brachypodium distachyon (Bdi)	Bradi1g08060	Phytozome
Brachypodium distachyon (Bdi)	Bradi1g46970	Phytozome
Musa acuminata	GSMUA_Achr6P14330_001	Phytozome
Oryza brachyantha	OB02G19740.1	RGKbase
Oryza glaberrima	ORGLA02G0099100.1	UniProt
Oryza sativa japonica (Osa)1	LOC_Os02g15580	RAP
Oryza sativa japonica (Osa)2	LOC_Os06g33570	RAP
Oryza sativa japonica (Osa)3	LOC_Os06g33610	RAP
Oryza sativa japonica (Osa)4	LOC_Os03g44440	RAP
Oryza sativa japonica (Osa)5	LOC_Os12g28260	RAP
Oryza sativa japonica (Osa)6	LOC_Os04g55080	RAP
Oryza sativa japonica (Osa)7	LOC_Os02g41710	RAP
Oryza sativa japonica (Osa)8	LOC_Os12g06570	RAP
Oryza sativa japonica (Osa)9	LOC_Os09g38580	RAP
Oryza sativa japonica (Osa)10	LOC_Os02g54760	RAP
Oryza sativa japonica (Osa)11	LOC_Os06g08850	RAP
Oryza sativa japonica (Osa)12	LOC_Os02g53340	RAP
Oryza sativa japonica (Osa)13	LOC_Os06g10580	RAP
Oryza sativa japonica (Osa)14	LOC_Os03g55100	RAP
Oryza sativa japonica (Osa)15	LOC_Os01g57370	RAP
Oryza sativa japonica (Osa)16	LOC_Os05g42250	RAP
Setaria italica (Sit)	Si034469m.g*	Phytozome
Setaria italica (Sit)	Si016502m.g	Phytozome
Setaria italica (Sit)	Si016531m.g	Phytozome
Setaria italica (Sit)	Si016638m.g	Phytozome
Setaria italica (Sit)	Si020209m.g	Phytozome
Setaria italica (Sit)	Si011861m.g*	Phytozome
Setaria italica (Sit)	Si024468m.g	Phytozome
Setaria italica (Sit)	Si005993m.g	Phytozome
Setaria italica (Sit)	Si008042m.g*	Phytozome
Setaria italica (Sit)	Si028368m.g	Phytozome
Setaria italica (Sit)	Si029078m.g	Phytozome
Setaria italica (Sit)	Si000574m.g	Phytozome
Setaria italica (Sit)	Si034425m.g*	Phytozome
Setaria italica (Sit)	Si016455m.g*	Phytozome
Setaria italica (Sit)	Si015276m.g	Phytozome
Setaria italica (Sit)	Si024243m.g*	Phytozome
Setaria italica (Sit)	Si007973m.g	Phytozome
Sorghum bicolor (Sbi)	Sb01g013500	Phytozome
Sorghum bicolor (Sbi)	Sb02g000200	Phytozome
Sorghum bicolor (Sbi)	Sb02g032610	Phytozome
Sorghum bicolor (Sbi)	Sb03g036490	Phytozome
Sorghum bicolor (Sbi)	Sb04g009250	Phytozome
Sorghum bicolor (Sbi)	Sb04g026580	Phytozome
Sorghum bicolor (Sbi)	Sb04g035530	Phytozome
Sorghum bicolor (Sbi)	Sb06g030420	Phytozome
Triticum urartu	TRIUR3_14241-P1	UniProt
Triticum aestivum	Traes_6DS_B7901A2D31.1	UniProt
Zea mays (Zma)	GRMZM2G078781	Phytozome
Zea mays (Zma)	AC197150.3_FGT003	Phytozome
Zea mays (Zma)	GRMZM2G135651	Phytozome
Zea mays (Zma)	GRMZM2G023037	Phytozome
Zea mays (Zma)	GRMZM2G148118	Phytozome
Zea mays (Zma)	GRMZM2G074317	Phytozome
Zea mays (Zma)	GRMZM2G005791	Phytozome
Zea mays (Zma)	GRMZM5G858887	Phytozome
Zea mays (Zma)	GRMZM2G068904	Phytozome
Out Groups
Saccharomyces cerevisiae	SYG1YIL047C	NCBI
Caenorhabditis elegans	SYG-1	NCBI
*denotes to genes excluded due to absence of functional CNBD motif
