# Supplementary material for: Cyclic nucleotide-gated ion channel gene family in rice, identification, characterization and experimental analysis of expression response to plant hormones, biotic and abiotic stresses
Source: BMC Genomics. 2014 Oct 4;15(1):853. doi: 10.1186/1471-2164-15-853 (PMC4197254; doi:10.1186/1471-2164-15-853)
Supplement: Supplementary file 10 — Additional file 10: List of all cis-acting regulatory elements in 16 OsCNGCs. (XLSX 14 KB) [file 12864_2014_6538_MOESM10_ESM.xlsx]

## Sheet: Sheet1
Regulator	Cis-acting element	Signal Sequence	code	OsCNGC1	OsCNGC2	OsCNGC3	OsCNGC4	OsCNGC5	OsCNGC6	OsCNGC7	OsCNGC8	OsCNGC9	OsCNGC10	OsCNGC11	OsCNGC12	OsCNGC13	OsCNGC14	OsCNGC15	OsCNGC16
ABA	ABREATCONSENSUS	YACGTGGC	S000406								1
	ABREZMRAB28	CCACGTGG	S000133				2										2
	ABREMOTIFAOSOSEM	TACGTGTC	S000299					1
	ACGTABREMOTIFA2OSEM	ACGTGKC	S000394					2			1								1
	ACGTABREMOTIFAOSOSEM	TACGTGTC	S000281					1
	ABREOSRAB21	ACGTSSSC	S000012				1								1		1
	ABREATRD22	RYACGTGGYR	S000013								1						2
	EMBP1TAEM	CACGTGGC	S000119								1
	PROXBBNNAPA	CAAACACC	S000263														1
	DRE1COREZMRAB17	ACCGAGA	S000401			1
	DRE2COREZMRAB17	ACCGAC	S000402			1		1
	DPBFCOREDCDC3	ACACNNG	S000292	2	2	1		1			4		3		3	1		4	5
	MYCATRD22	CACATG	S000174	1					1	1	1	2		1	1		2		2
	MYB2CONSENSUSAT	YAACKG	S000409		2	4		2			1	1	3		3	2	1	2	1
	MYBATRD22	CTAACCA	S000175		1											1
	MYB1AT	WAACCA	S000408	1	1	1		1	1	3	2	3	2	2		1	3		1
	PYRIMIDINEBOXHVEPB1	TTTTTTCC	S000298									1				2
	PROXBBNNAPA	CAAACACC	S000263	1													1
	RYREPEATBNNAPA	CATGCA	S000264	1				1	1	1	2		1	1	1		1
	SBOXATRBCS	CACCTCCA	S000500
Auxin	ARFAT	TGTCTC	S000270			1											1		3
	ASF1MOTIFCAMV	TGACG	S000024	1	1		1	2	1		1		1				2	3	1
	CATATGGMSAUR	CATATG	S000370				2	4					2	2
	AUXRETGA1GMGH3	TGACGTAA	S000234		1
	AUXRETGA2GMGH3	TGACGTGGC	S000235					1
	NTBBF1ARROLB	ACTTTA	S000273						1			1		2			1
	GADOWNAT	ACGTGTC	S000438					1											1
	GAREAT	TAACAAR	S000439	1	1					1		2					1		1
	TATCCACHVAL21	TATCCAC	S000416			1
	MYBGAHV	TAACAAA	S000181	1								1		1			1		1
	PYRIMIDINEBOXOSRAMY1A	CCTTTT	S000259	1	1				1			2	3	1	1				2
	TATCCAOSAMY	TATCCA	S000403													2
	CAREOSREP1	CAACTC	S000421	1	2	1		1	1			1	1			1			1
Ethylene	ERELEE4	AWTTCAAA	S000037												1
	LECPLEACS2	TAAAATAT	S000465		1							1		1
	GCCCORE	GCCGCC	S000430		1		10		1		9			2	8	1	2	1
	AGCBOXNPGLB	AGCCGCC	S000232				1		1					1
Cytokinin	ARR1AT	NGATT	S000454	9	6	11		5	8	8	5	8	7	12	11	7	6	6	8
	CPBCSPOR	TATTAG	S000491		1						1			1		2	1		1
Biotic	BOXLCOREDCPAL	ACCWWCC	S000492	1			1		1				1			1	1		1
	T/GBOXATPIN2	AACGTG	S000458																1
	CACGTGMOTIF	CACGTG	S000042		2		2				2				2		2	2
	GT1GMSCAM4	GAAAAA	S000453	3		2		1	2		1	1	5			6	2	1	1
	ELRECOREPCRP1	TTGACC	S000142	1		2		2	1	1			2	1			1
	BIHD1OS	TGTCA	S000498	2	1	4		2	3	3	1	1	2	2	2	1		2	6
	MYB1LEPR	GTTAGTT	S000443		1											1
	DOFCOREZM	AAAG	S000265	11	10	12	1	9	12		7	15	15	11	8	5	7	5	10
	QARBNEXTA	AACGTGT	S000244																1
	SEBFCONSSTPR10A	YTGTCWC	S000391	1		1											1
Abiotic	MYCATERD1	CATGTG	S000413	1					1	1	1	2		1	1		2		2
	BOXIIPCCHS	ACGTGGC	S000229					1			1
	SREATMSD	TTATCC	S000470		2											1			1
	ELRENTCHN50	GGTCANNNAGTC	S000155
	PALBOXAPC	CCGTCC	S000137						2		2
	CBFHV	RYCGAC	S000497			1	5	2									1	3
	TBOXATGAPB	ACTTTG	S000383	1					1			1	1
	MYBCORE	CNGTTR	S000176	3	3	6		2	2		2	1	3	3	4	2	1	2	1
	GT1CONSENSUS	GRWAAW	S000198	7	6	9	2	4	6	16	8	12	10	5	1	16	8	4	5
	ACGTATERD1	ACGT	S000415		4	2	4	4		2	8	2			4		12	6	6
	LTRE1HVBLT49	CCGAAA	S000250	1								1	1
	LTREATLTI78	ACCGACA	S000157			1
	ABRELATERD1	ACGTG	S000414	2	2	1	3	2		1	5				2		6		1
	IBOXCORE	GATAA	S000199	4	3	2		1	1		4	6	1	2	3	3	3	1	3
	IBOX	GATAAG	S000124	3	1	1					1	2			2		1		1
	-10PEHVPSBD	TATTCT	S000392	3	2	3			1	1		1		1			1
	GATABOX	GATA	S000039	13	10	10			8	6	6	15	4	7	9	7	8	8	7
	DRECRTCOREAT	RCCGAC	S000418			1	5	1										1
	PREATPRODH	ACTCAT	S000450						1		2					1
	P1BS	GNATATNC	S000459							2			2				4
	IBOXCORENT	GATAAGR	S000424	1	1	1						1			3		1
	LTRECOREATCOR15	CCGAC	S000153			2	7	1	1		1	1		1	2
	INRNTPSADB	YTCANTYY	S000395	3	1		2		4		1	1	1	2		3	2		4
	HDZIP2ATATHB2	TAATMATTA	S000373		1												1
	MYCCONSENSUSAT	CANNTG	S000407	8	6	8	7	10	6	6	8	6	10	4	16	10	12	10	14
	MYB2AT	TAACTG	S000177			1						1	1		1	2		1
WRKY Transcription Factor	WBBOXPCWRKY1	TTTGACY	S000310	2				1		1		1	3		1	1
	WBOXATNPR1	TTGAC	S000390	2	1	7		3	3	5		1	4	2	1	3	3	3	2
	WBOXHVISO1	TGACT	S000442	4	2	6		2	3	2	3	3	4		3	3	1		1
	WRECSAA01	AAWGTATCSA	S000496		1
	WBOXNTERF3	TGACY	S000457	7	3	8		4	4	4	4	3	8	2	3	3	2		2
	WRKY71OS	TGAC	S000447	10	5	12	1	8	8	7	6	4	11	4	5	4	4	9	9
	WBOXNTCHN48	CTGACY	S000508	1									1		1			1
Ca2+	CGCGBOXAT	VCGCGB	S000501		2		32	4	8	2	16		2	10	8	12		14	2
	ABRERATCAL	MACGYGB	S000507		2		2		1	2	3			1	3	1	2	3	1
Fe	IRO2OS	CACGTGG	S000505				2				1						2
